# Supplementary material for: Diversity and Screening of Cellulolytic Microorganisms from Mangrove Forests, Natural Parks, Paddy Field, and Sugarcane Plantation in Panay Island, Philippines
Source: Int J Microbiol. 2024 Jul 23;2024:5573158. doi: 10.1155/2024/5573158 (PMC11288694; doi:10.1155/2024/5573158)
Supplement: Supplementary Materials — Supplementary 1. Fig. S1: Example of cellulolytic microorganisms isolated from the collected soils within Panay Island. A: actinomycete; B: bacteria; C–D: fungi; E–F: pigmented isolates. Supplementary 2. Fig. S2: Example of cellulolytic microorganisms growing on agar plates with rice husk (A) or cellulose (B) as the sole carbon source. Supplementary 3. Fig. S3: Example of cellulolytic microorganisms showing clear zones on CMC agar plates following the addition of 1% Gram iodine solution. Supplementary 4. Fig. S4: The maximum likelihood phylogenetic tree of the genus Enterobacter based on the K2 + G + I model of DNA substitution; bootstrap values less than 50% are not shown. The tree is rooted on Escherichia coli. Red font represents the isolate(s) in this study. Supplementary 5. Fig. S5: The neighbor-joining phylogenetic tree of the genus Rhodococcus based on the TN93 + G model of DNA substitution; bootstrap values less than 50% are not shown. The tree is rooted on a member of Corynebacterium. Red font represents the isolate(s) in this study. Supplementary 6. Fig. S6: The maximum likelihood phylogenetic tree of the genus Streptomyces based on the T92 + G model of DNA substitution; bootstrap values less than 50% are not shown. The tree is rooted on a member of Kitasatospora. Red font represents the isolate(s) in this study. Supplementary 7. Fig. S7: The neighbor-joining phylogenetic tree of the genus Brevibacillus based on the T92 + G model of DNA substitution; bootstrap values less than 50% are not shown. The tree is rooted on members of Bacillus and Paenibacillus. Red font represents the isolate(s) in this study. Supplementary 8. Fig. S8: The maximum likelihood phylogenetic tree of the genus Cellulomonas based on the K2 + G model of DNA substitution; bootstrap values less than 50% are not shown. The tree is rooted on a member of Actinotalea. Red font represents the isolate(s) in this study. Supplementary 9. Fig. S9: The neighbor-joining phylogenetic tree of the gen [file 5573158.f1.zip]

Archive with 2 entries (2 files):
- Post Hoc tests.docx
- Supplementary materials_FINAL.docx
